# Supplementary material for: Impact of Clear Aligners on the Oral Microbiome: A Systematic Review of Current Evidence
Source: Clin Exp Dent Res. 2026 Mar 18;12(2):e70265. doi: 10.1002/cre2.70265 (PMC13140846; doi:10.1002/cre2.70265)
Supplement: Supplementary file 1 — supplementary table. [file CRE2-12-e70265-s001.xlsx]

## Sheet: Foglio1
Article N°	First Author and Pubblication Year	Title	Country	Type of Study and Objective	Type of Sample and Studied Paramenters	Duration of intervention	Sample Size	Number of groups and Orthodontic Theraphy	Randomised	Performance Bias	Blinding	Type of test to detect bacteria	Clinical variables	Type of bacteria	Bacteria results	Clinical impact
1	Iosif Sifakakis et al. 2018	Salivary levels of cariogenic bacterial species during othodontic treatment with thermoplastic aligners or fixed appliances: a prospective cohort study	Greece	Prospective, cohort study. Assessment of cariogenic bacteria Streptococcus mutans, Lactobacillus acidophilus and Streptococcus sanguinis	Whole Stimulated saliva. Plaque Index (PI), decayed, missing, and filled teeth (DMFT)	1 month	30 Adolescents (17 girls and 13 boys).	15 patients treatment with self-ligating fixed appliances and nickel-titanium (NiTi) and 15 patients with passive aligners constructed from clear transparent polyethylenterephthalat-glycol copolyester (PET-G)	NO	Study following the patients 1 month (in theis RCT plaque and bleeding index doesnt change when the time is longer when comparing CA and FA. (For discussion: 9. Chhibber A, Agarwal S, Yadav S, Kuo CL, Upadhyay M. Which orthodontic appliance is best for oral hygiene? A randomized clinical trial. Am J Orthod Dentofac Orthop. 2018;153:175 –83)	NO	qPCR	the simplified plaque index (s-PlI), the simplified gingival index (s-GI), and the decayed, missing, and filled teeth (DMFT) index for the prevalence of caries.	S.mutans; L.acidophilus; S.sanguinis	No differences could be found in the salivary levels of S. mutans and L. acidophilus between adolescent patients treated for 1 month with thermoplastic aligners or self-ligating appliances. Lower salivary levels of S. sanguinis were found in patients treated with thermoplastic aligners compared to those treated with self-ligating fixed appliances.	A statistically significant difference in both plaque scores (s-PlI) and gingivitis scores (s-GI) was found between fixed appliances and thermoplastic aligners, which favored the latter. Oral hygiene was significantly associated with patient sex, with male patients having significantly higher plaque scores than female patients. Pre-treatment oral hygiene levels were significantly associated with …
2	Stefano Mummolo et al . 2020a	Salivary levels of Streptococcus mutans and Lactobacilli and other salivary indices in patients wearing clear aligners versus fixed orthodontic appliances: An observational study	Italy	Observational Study. Investigating salivary levels of S. mutans and Lactobacilli and salivary parameters.	Whole Stimulated Saliva.	6 months	80 patients (46 males and 36 female)	40 subjects tretated with Clear Aligners (CA) and 40 patients tretated with Mutibrackets orthodontic appliance (MB)	NO PROPER RANDOMIZATION	Data were analyzed by operators who did not know the origin group of the collected data. SELECTION BIAS Related with the possible higher socioeconomic status of subjects treated with CA rather than MB considering that there was a reported association between oral hygiene level and socioeconomic status	NO	CRT prevention system (Ivoclar Vivadent Clinical, Schaan, Liechtenstein).	Plaque index (PI), salivary flow, buffering power of saliva.	salivary levels of S. mutans and Lactobacilli	Clear Aligner (CA) appliances allow the maintenance of a better oral hygiene level, compared to MB. Only 8% of CA participants against approximately 40% of MB participants showed high concentrations of S. mutans after 6 months of treatment. Both CA and MB do not influence salivary flow neather the buffering power of saliva.	For the salivary flow, a statistically significant difference was found between the two groups at t0, with the CA group showing a low level of salivary flow (0<ml<1.5) more frequently than the MB group (p = 0.01). Regarding the buffering power of saliva, described in Table 4, the present survey data show that it remained stable over time in both the two groups, as expected, because this is a phys…
3	Rui Zhao et al. 2019	The dynamics of the oral microbiome and oral health among patients receiving clear aligner orthodontic treatment	China	Prospective study. To monitor the impact of Invisalign appliances on the oral bacterial community and oral health	Unstimulated whole saliva.	6 months	25 (22 female; 3 male)	Group B (before Invisalign treatment), Group P (6-mounth follow up)	NO	sex bias (22 female vs 3 male).	NO	MiSeq sequencing of the bacterial 16S rRNA.	Bleeding on Probing(BOP), plaque index(PI); pocket probing depth (PPD).	Whole Microbiota Analysis	There were no significant differences in the richness or diversity (alpha diversity) between Group B and Group P (Figure 1; p > .05). Moreover, by comparing the rar‐ efaction curves at the 3% dissimilarity level, we found that the two groups had a generally similar richness of OTUs. No significant difference in weighted UniFrac distance (beta diversity) values between Group B and Group P. Group P…	After 6‐month Invisalign treatment, the PI scores of patients significantly decreased, while BOP and PPD did notchange. The brushing frequency of patients was sig‐ nificantly increased after treatment, and the number of times which together indicated that patients had better oral hygiene habits that corresponded with the changes in PI scores. IMP! Pearson correlation coefficients were calculated …
4	Duong, Emily et al	Salivary and Plaque Microbiomes During Treatment With Different Orthodontic Appliances.	USA	Observational and prospective study (4 times), Comparing oral hygiene, PI and GI ,microbiome in different study groups	Expectorated saliva samples. - PLAQUE FROM THE INTERNAL PART OF THE ALIGNER, WITH INTERPROXIMAL BRUSHES.	12 months	20 (13 female, 10 male)	Fixed orthodontic (FA) 10, Clear aligners (CA) 10	NO	Absence of control group	analysis was blind	the 16S rRNA library was constructed according to the HOMINGS protocol using V1-V3 primers			No changes in alfa diversitiy between groups. Differences in beta diversity analysis for saliva and plaque was observed for both the FA and CA groups. Saliva harbored a higher relative abundance of Streptococcus whereas plaque samples contained a greater abundance of Actinomyces in both FA and CA groups. FA group disease-associated genus Veillonella increased in both plaque and saliva, whereas in…
5	Mummolo, S et al, 2020 b	Salivary concentrations of Streptococcus mutans and Lactobacilli during an orthodontic treatment. An observational study comparing fixed and removable orthodontic appliances.,"	Italy	An observational and prospective study, Comparing oral hygiene, plaque presence, and microbiome in different study groups	Stimulated Saliva	6 months	90 (3 groups) 56m 34f	30 Fixed orthodontic (MB), 30 Clear aligners (CA) , 30 removable positions (RP)	no	Absence of control group. To avoid bias, the data were analyzed by operators who were blind to the fact that each collected data belongs to which group.	Analysis was blind	CRT® bacteria (Ivoclar Vivadent Clinical, Schaan, Liechtenstein). CRT® bacteria is used for bacterial count	PI (plaque index)	S. mutans, Lactobacillus.	About 40% of Fixed Orthodontics (MB) patients showed concentrations of Streptococcus mutans and Lactobacilli at high risk of developing tooth decay after 6 months, while only about 10% of CA patients and 13.3% of RP patients were highly vulnerable to developing caries. Patients with fixed MB appliances had an odds ratio of 5.05 for high-risk concentrations of Streptococcus mutans and an odds rati…	Patients wearing clear aligners (CA) maintained a plaque index at level 0 throughout the study period. Patients with fixed multi-bracket (MB) appliances experienced a statistically significant increase in the plaque index over time, highlighting the importance of plaque control and oral hygiene maintenance during orthodontic treatment.
6	Song et al 2023	Microbiome and metabolome associated with white spot lesions in patients treated with clear aligners	China	Cross-sectional. To investigate the differences in the salivary microbiome and metabolome between adolescents with and without White Spot Lesions (WSLs) treated with clear aligners	unstimulated saliva gradually flow into sterile centrifuge tubes, 5 ml . stored -80. Precise protocol	12 months	205	clear aligners all 205. (81 white spot 124 without white spot)	no	(white spot lessions (WSL) vs non-WSL. They consider the control de NON- WSL.	no	16S rRNA gene sequencing. v3 AND v4	WSL (white spot lesions)	Whole microbiota and metabolome analysis	α-diversity is lower in white spot lesions groups (WSL).--------------- ------------------Beta diversity (unweighted UniFrac and Bray-Curtis distance), showed a certain trend of separation between the two groups. At the phylum level, the predominant phyla in both groups were Firmicutes, Proteobacteria, Bacteroidetes, Actinobacteria, Fusobacteria, and Candidate division TM7. At the genus level, th…	There was a correlation between the salivary microbial and metabolomic datasets, reflecting the impact of clear aligners on the metabolic activity of the oral flora. A concordant increase in the levels of Lachnoanaerobaculum, Rothia, Subdoligranulum and some amino acids had predictive value for WSL development. In summary, when adoles
7	Wang et al., 2023	Salivary microbiomes vary among orthodontic appliances and associate with clinical periodontal parameters.	China	Observational and prospective study (3 times), Characterize and compare salivary microbione between Fixed appliances (FA) and Clear Aligners (CA) AND CORRELATE WITH PERIODONTAL PARAMETERS	1–1.5 mL unstimulated whole saliva samples were collected to a graduated tube (Eppendorf) through a funnel . No indices	6 months	21	10 clear aligners (CA) Invisalign®; average age 19.30 ± 6.96; 9 females and 1 male. 11 fixed aligners (FA) conventional MBT metallic brackets, TOMY®; average age 13.18 ± 2.13; 9 females and 2 males)	no	No control group		16S rRNA gene sequencing. v3 AND v4	The periodontal assessments including Plaque Index (PI),17 Gingival Index (GI),18,19 and Probing Depth (PD)19,20 were sampled at six Ramfjord teeth.	WHOLE MICROBIOME ANALYSIS	α-diversity analysis was higher in FA (fixed aligner ) than in CA (clear aligners). Beta diversity both Weighted-Unifrac and Bray-Curtis dissimilarities were statistically higher in Clear Aligner(CA). -----------------------------------------------------FOUR GENERA Selenomonas, Stomatobaculum, Olsenella and Faecalicoccus (p < .05) statistically higher in Fixed Aligner (FA). ----------------------…	PI showed an increasing trend during the sixmonth treatment in patients wearing fixed appliances but remained stable in patients wearing CA. ignificant associations between PI, GI and PD were observed in the FA group but not the CA group. • Bacterial structures, including higher richness and evenness and higher abundance of disease-related genera and species in the salivary bacterial communities …
	Yan et al., 2021	Changes in the Microbiome of the Inner Surface of Clear Aligners After Different Usage Periods	China	Longitudinal Study.. To observe changes in the microbial composition on the inner surface of clear aligners over different usage periods (1, 2, 3 , 4 weeks of use )	Saliva and the content of inner surface of aligner (liquid and plaque) were collected 2h after eating or brushing	24h (5t)	8	Clear aligners (CA) 8	no	no control group	no	16S rRNA gene sequencing. V4 amplification	pH value of the aligner, pH value of saliva. this study employed unifed oral hygiene guidance, strict diet monitoring, and defned sampling times.	WHOLE MICROBIOME ANALYSIS	α-diversity decreases by aligner usage. Beta diversity slightly increased from T0 to T24. ------------------------------------------------------------------------------------- At the phylum level: The abundance of Firmicutes was higher at 24 weeks compared to 0 weeks. Actinobacteria and Proteobacteria were higher at 0 weeks compared to 24 weeks.----------------------------------------------------…	The pH of the aligner liquid decreased as the duration of aligner usage increased. The acidity of the aligner liquid contents increased significantly after 12 h of prolonged use. This result indicates that usage of aligners for 12 h or more creates an adverse trend for an acid-induced demineralization environment.
9	Shokeen et al., 2022	The impact of fixed orthodontic appliances and clear aligners on the oral microbiome and the association with clinical parameters: A longitudinal comparative study	USA	Longitudinal To provide a comprehensive, longitudinal view of the microbiome for orthodontic treatment with FAs compared with CAs.	Supragingival plaque samples were collected from the anterior and posterior teeth at T0, T1, T2, T3, and T4. DNA was extracted from the supragingival plaque	12 months	24	FA (n =12) and CA (n= 12)	no	No control group	NO	16S rRNA gene amplicon sequencing.	TQHPI (plaque index) GI score (gingival index)	Whole Microbiota Analysis	Beta but not alpha diversities of the microbial communities were distinct between the 2 treatment groups, even though genus-level differences were not significant except for Leptotrichia in FA. Although the anterior and posterior plaque exhibited similar community profiles in the CA group, a distinct profile was observed for the tray plaque.	Plaque (PI) and gingival indexes (GI) increased significantly in the FA but not the CA group
10	Rouzi et al., 2023	Characteristics of oral microbiota and oral health in the patients treated with clear aligners: a prospective study	China	Longitudinal	The sample was dental plaque. Clinical parameters were recorded at three diferent time points: before the initiation of aligner treatment (T0), 1 month after treatment onset (T1), and 3 months after treatment onset (T3).	3 months	15		no	No control group	no	16S rRNA gene V3–V4	The clinical parameters (plaque index (PI) , probing depth (PD), and bleeding index (BI) and frequency of tooth brushing per day.	Whole Microbiota Analysis	In aligner tray plaque, alpha diversity indices were signifcantly lower at T3 than at T0.
11	Wang et al., 2024	Comparative characterization of supragingival plaque microbiomes in malocclusion adult female patients undergoing orthodontic treatment with removable aligners or fixed appliances: a descriptive cross-sectional study	China	cross-sectional.	Supragingival plaque samples were collectedusing a sterile cotton swab. Plaque was collected from the buccal and lingual sides, as well as the occlusal surface, of the teeth ranging from 17 to 47. The orthodontic group refrained eating for 2 hours and from brushing teeth for 4 hours before plaque sampling. Samples were preserved at -80°C for subsequent analysis	4 hours	48	13 adults as the control group (Group C), and 35 patients with comparable initial orthodontic conditions who received treatment at a university clinic in Beijing, China. The treatment involved either traditional fixed brackets (Group B, n = 17) or Invisalign® aligners (Group AT, n = 18).	no	only female patients	no	16S rRNA gene sequencing) using PacBio Sequel sequencing.		Whole Microbiota Analysis	Significant variances in alpha and beta diversity among the groups were noted. Group B microbiome exhibited an increased presence of Gram-negative bacteria. At the phylum level, Actinobacteriota was significantly more prevalent in Group C samples, while Bacteroidota was enriched in Group B samples. Family-level relative abundance analysis showed a notable increase in Saccharibacteria (formerly TM…	Fixed orthodontic appliances were linked to oral microbiome changes, notably an enhanced relative abundance of anaerobes, including periodontal pathogens.
12	Wang et al., 2019	Alterations of the oral microbiome in patients treated with the Invisalign system or with fixed appliances	China			6 months	26	7 invisalign/12 FA (Fixed aligner)/7 no treatment	no	no clinical data as PI	No	16S rRNA hypervariable V3-V4 region	No clinic variables	Whole microbiota and inference metagenome	Both fixed and Invisalign orthodontic treatments resulted in dysbiosis of the oral microbiome. Firmicutes and TM7 at the phyla level and Neisseria at the genus level displayed statistically significant differences between the 2 orthodontic groups. The effect of these changes with microbiome on oral health was inconsistent. The inferred microbial function of the Invisalign group suggested this gro…	both fixed and Invisalign orthodontic treatments resulted in dysbiosis of the oral microbiome. From the microbiome composition and functional aspects, the Invisalign system did not show improved performance compared with fixed appliance treatment. As such, the previously reported advantages of Invisalign on periodontal health were not supported by our current results.
												rRNA hypervariable V3-V4 region
6	Rodriguez Fernando et al 2024	Conformation Effect on the Mechanical and Microbiological Behavior of Invisible Orthodontic Aligners	Spain	Observational study in vitro, compare the mechanical properties and bacterial retention on aligners	Artificial saliva, addition of artificial bacteria	t0	50 aligners	Not applicable	no	in vitro study	no	Bacterial cultures of Streptococcus oralis and Actinomyces viscosus strains were grown on the original plates and on new and used models, to determine the proliferation of each bacterium through metabolic activity, colony-forming units, and LIVE/DEAD assays.		No orientation of the bacteria with the orientation of the polymeric chains is seen in the aligners, but bacteria adsorb in all directions. During the study times, we did not observe an interaction of the bacteria with the polymer; no degradative processes were observed during the 15-day period, which is the time that the aligners normally act during orthodontic movements.	was enriched in energy metabolism, amino acid metabolism,	From the microbiome composition and functional aspects,
															carbohydrate metabolism, and metabolism of	the Invisalign system did not show improved performance
															terpenoids and polyketides; whereas, the microbiome	compared with fixed appliance treatment. As
															of the fixed appliance group was enriched in membrane	such, the previously reported advantages of Invisalign
															transport and nucleotide metabolism.	on periodontal health were not supported by our current
																results.

## Sheet: Hoja1
Article N°	First Author and Pubblication Year	Title	Country	Type of Study and Objective	Type of Sample and Studied Paramenters	Duration of intervention	Sample Size	Number of groups and Orthodontic Theraphy	Randomised	Performance Bias	Blinding	Type of test to detect bacteria	Clinical variables	Type of bacteria	Bacteria results	Clinical impact
1	Iosif Sifakakis et al. 2018	Salivary levels of cariogenic bacterial species during othodontic treatment with thermoplastic aligners or fixed appliances: a prospective cohort study	Greece	Prospective, cohort study. Assessment of cariogenic bacteria Streptococcus mutans, Lactobacillus acidophilus and Streptococcus sanguinis	Whole Stimulated saliva. Plaque Index (PI), decayed, missing, and filled teeth (DMFT)	1 month	30 Adolescents (17 girls and 13 boys).	15 patients treatment with self-ligating fixed appliances and nickel-titanium (NiTi) and 15 patients with passive aligners constructed from clear transparent polyethylenterephthalat-glycol copolyester (PET-G)	NO	Study following the patients 1 month (in theis RCT plaque and bleeding index doesnt change when the time is longer when comparing CA and FA. (For discussion: 9. Chhibber A, Agarwal S, Yadav S, Kuo CL, Upadhyay M. Which orthodontic appliance is best for oral hygiene? A randomized clinical trial. Am J Orthod Dentofac Orthop. 2018;153:175 –83)	NO	qPCR	the simplified plaque index (s-PlI), the simplified gingival index (s-GI), and the decayed, missing, and filled teeth (DMFT) index for the prevalence of caries.	S.mutans; L.acidophilus; S.sanguinis	No differences could be found in the salivary levels of S. mutans and L. acidophilus between adolescent patients treated for 1 month with thermoplastic aligners or self-ligating appliances. Lower salivary levels of S. sanguinis were found in patients treated with thermoplastic aligners compared to those treated with self-ligating fixed appliances.	A statistically significant difference in both plaque scores (s-PlI) and gingivitis scores (s-GI) was found between fixed appliances and thermoplastic aligners, which favored the latter. Oral hygiene was significantly associated with patient sex, with male patients having significantly higher plaque scores than female patients. Pre-treatment oral hygiene levels were significantly associated with …
2	Stefano Mummolo et al . 2020a	Salivary levels of Streptococcus mutans and Lactobacilli and other salivary indices in patients wearing clear aligners versus fixed orthodontic appliances: An observational study	Italy	Observational Study. Investigating salivary levels of S. mutans and Lactobacilli and salivary parameters.	Whole Stimulated Saliva.	6 months	80 patients (46 males and 36 female)	40 subjects tretated with Clear Aligners (CA) and 40 patients tretated with Mutibrackets orthodontic appliance (MB)	NO PROPER RANDOMIZATION	Data were analyzed by operators who did not know the origin group of the collected data. SELECTION BIAS Related with the possible higher socioeconomic status of subjects treated with CA rather than MB considering that there was a reported association between oral hygiene level and socioeconomic status	NO	CRT prevention system (Ivoclar Vivadent Clinical, Schaan, Liechtenstein).	Plaque index (PI), salivary flow, buffering power of saliva.	salivary levels of S. mutans and Lactobacilli	Clear Aligner (CA) appliances allow the maintenance of a better oral hygiene level, compared to MB. Only 8% of CA participants against approximately 40% of MB participants showed high concentrations of S. mutans after 6 months of treatment. Both CA and MB do not influence salivary flow neather the buffering power of saliva.	For the salivary flow, a statistically significant difference was found between the two groups at t0, with the CA group showing a low level of salivary flow (0<ml<1.5) more frequently than the MB group (p = 0.01). Regarding the buffering power of saliva, described in Table 4, the present survey data show that it remained stable over time in both the two groups, as expected, because this is a phys…
3	Rui Zhao et al. 2019	The dynamics of the oral microbiome and oral health among patients receiving clear aligner orthodontic treatment	China	Prospective study. To monitor the impact of Invisalign appliances on the oral bacterial community and oral health	Unstimulated whole saliva.	6 months	25 (22 female; 3 male)	Group B (before Invisalign treatment), Group P (6-mounth follow up)	NO	sex bias (22 female vs 3 male).	NO	MiSeq sequencing of the bacterial 16S rRNA.	Bleeding on Probing(BOP), plaque index(PI); pocket probing depth (PPD).	Whole Microbiota Analysis	There were no significant differences in the richness or diversity (alpha diversity) between Group B and Group P (Figure 1; p > .05). Moreover, by comparing the rar‐ efaction curves at the 3% dissimilarity level, we found that the two groups had a generally similar richness of OTUs. No significant difference in weighted UniFrac distance (beta diversity) values between Group B and Group P. Group P…	After 6‐month Invisalign treatment, the PI scores of patients significantly decreased, while BOP and PPD did notchange. The brushing frequency of patients was sig‐ nificantly increased after treatment, and the number of times which together indicated that patients had better oral hygiene habits that corresponded with the changes in PI scores. IMP! Pearson correlation coefficients were calculated …
4	Duong, Emily et al	Salivary and Plaque Microbiomes During Treatment With Different Orthodontic Appliances.	USA	Observational and prospective study (4 times), Comparing oral hygiene, PI and GI ,microbiome in different study groups	Expectorated saliva samples. - PLAQUE FROM THE INTERNAL PART OF THE ALIGNER, WITH INTERPROXIMAL BRUSHES.	12 months	20 (13 female, 10 male)	Fixed orthodontic (FA) 10, Clear aligners (CA) 10	NO	Absence of control group	analysis was blind	the 16S rRNA library was constructed according to the HOMINGS protocol using V1-V3 primers			No changes in alfa diversitiy between groups. Differences in beta diversity analysis for saliva and plaque was observed for both the FA and CA groups. Saliva harbored a higher relative abundance of Streptococcus whereas plaque samples contained a greater abundance of Actinomyces in both FA and CA groups. FA group disease-associated genus Veillonella increased in both plaque and saliva, whereas in…
5	Mummolo, S et al, 2020 b	Salivary concentrations of Streptococcus mutans and Lactobacilli during an orthodontic treatment. An observational study comparing fixed and removable orthodontic appliances.,"	Italy	An observational and prospective study, Comparing oral hygiene, plaque presence, and microbiome in different study groups	Stimulated Saliva	6 months	90 (3 groups) 56m 34f	30 Fixed orthodontic (MB), 30 Clear aligners (CA) , 30 removable positions (RP)	no	Absence of control group. To avoid bias, the data were analyzed by operators who were blind to the fact that each collected data belongs to which group.	Analysis was blind	CRT® bacteria (Ivoclar Vivadent Clinical, Schaan, Liechtenstein). CRT® bacteria is used for bacterial count	PI (plaque index)	S. mutans, Lactobacillus.	About 40% of Fixed Orthodontics (MB) patients showed concentrations of Streptococcus mutans and Lactobacilli at high risk of developing tooth decay after 6 months, while only about 10% of CA patients and 13.3% of RP patients were highly vulnerable to developing caries. Patients with fixed MB appliances had an odds ratio of 5.05 for high-risk concentrations of Streptococcus mutans and an odds rati…	Patients wearing clear aligners (CA) maintained a plaque index at level 0 throughout the study period. Patients with fixed multi-bracket (MB) appliances experienced a statistically significant increase in the plaque index over time, highlighting the importance of plaque control and oral hygiene maintenance during orthodontic treatment.
6	Song et al 2023	Microbiome and metabolome associated with white spot lesions in patients treated with clear aligners	China	Cross-sectional. To investigate the differences in the salivary microbiome and metabolome between adolescents with and without White Spot Lesions (WSLs) treated with clear aligners	unstimulated saliva gradually flow into sterile centrifuge tubes, 5 ml . stored -80. Precise protocol	12 months	205	clear aligners all 205. (81 white spot 124 without white spot)	no	(white spot lessions (WSL) vs non-WSL. They consider the control de NON- WSL.	no	16S rRNA gene sequencing. v3 AND v4	WSL (white spot lesions)	Whole microbiota and metabolome analysis	α-diversity is lower in white spot lesions groups (WSL).--------------- ------------------Beta diversity (unweighted UniFrac and Bray-Curtis distance), showed a certain trend of separation between the two groups. At the phylum level, the predominant phyla in both groups were Firmicutes, Proteobacteria, Bacteroidetes, Actinobacteria, Fusobacteria, and Candidate division TM7. At the genus level, th…	There was a correlation between the salivary microbial and metabolomic datasets, reflecting the impact of clear aligners on the metabolic activity of the oral flora. A concordant increase in the levels of Lachnoanaerobaculum, Rothia, Subdoligranulum and some amino acids had predictive value for WSL development. In summary, when adoles
7	Wang et al., 2023	Salivary microbiomes vary among orthodontic appliances and associate with clinical periodontal parameters.	China	Observational and prospective study (3 times), Characterize and compare salivary microbione between Fixed appliances (FA) and Clear Aligners (CA) AND CORRELATE WITH PERIODONTAL PARAMETERS	1–1.5 mL unstimulated whole saliva samples were collected to a graduated tube (Eppendorf) through a funnel . No indices	6 months	21	10 clear aligners (CA) Invisalign®; average age 19.30 ± 6.96; 9 females and 1 male. 11 fixed aligners (FA) conventional MBT metallic brackets, TOMY®; average age 13.18 ± 2.13; 9 females and 2 males)	no	No control group		16S rRNA gene sequencing. v3 AND v4	The periodontal assessments including Plaque Index (PI),17 Gingival Index (GI),18,19 and Probing Depth (PD)19,20 were sampled at six Ramfjord teeth.	WHOLE MICROBIOME ANALYSIS	α-diversity analysis was higher in FA (fixed aligner ) than in CA (clear aligners). Beta diversity both Weighted-Unifrac and Bray-Curtis dissimilarities were statistically higher in Clear Aligner(CA). -----------------------------------------------------FOUR GENERA Selenomonas, Stomatobaculum, Olsenella and Faecalicoccus (p < .05) statistically higher in Fixed Aligner (FA). ----------------------…	PI showed an increasing trend during the sixmonth treatment in patients wearing fixed appliances but remained stable in patients wearing CA. ignificant associations between PI, GI and PD were observed in the FA group but not the CA group. • Bacterial structures, including higher richness and evenness and higher abundance of disease-related genera and species in the salivary bacterial communities …
8	Yan et al., 2021	Changes in the Microbiome of the Inner Surface of Clear Aligners After Different Usage Periods	China	Longitudinal Study.. To observe changes in the microbial composition on the inner surface of clear aligners over different usage periods (1, 2, 3 , 4 weeks of use )	Saliva and the content of inner surface of aligner (liquid and plaque) were collected 2h after eating or brushing	24h (5t)	8	Clear aligners (CA) 8	no	no control group	no	16S rRNA gene sequencing. V4 amplification	pH value of the aligner, pH value of saliva. this study employed unifed oral hygiene guidance, strict diet monitoring, and defned sampling times.	WHOLE MICROBIOME ANALYSIS	α-diversity decreases by aligner usage. Beta diversity slightly increased from T0 to T24. ------------------------------------------------------------------------------------- At the phylum level: The abundance of Firmicutes was higher at 24 weeks compared to 0 weeks. Actinobacteria and Proteobacteria were higher at 0 weeks compared to 24 weeks.----------------------------------------------------…	The pH of the aligner liquid decreased as the duration of aligner usage increased. The acidity of the aligner liquid contents increased significantly after 12 h of prolonged use. This result indicates that usage of aligners for 12 h or more creates an adverse trend for an acid-induced demineralization environment.
9	Shokeen et al., 2022	The impact of fixed orthodontic appliances and clear aligners on the oral microbiome and the association with clinical parameters: A longitudinal comparative study	USA	Longitudinal To provide a comprehensive, longitudinal view of the microbiome for orthodontic treatment with FAs compared with CAs.	Supragingival plaque samples were collected from the anterior and posterior teeth at T0, T1, T2, T3, and T4. DNA was extracted from the supragingival plaque	12 months	24	FA (n =12) and CA (n= 12)	no	No control group	NO	16S rRNA gene amplicon sequencing.	TQHPI (plaque index) GI score (gingival index)	Whole Microbiota Analysis	Beta but not alpha diversities of the microbial communities were distinct between the 2 treatment groups, even though genus-level differences were not significant except for Leptotrichia in FA. Although the anterior and posterior plaque exhibited similar community profiles in the CA group, a distinct profile was observed for the tray plaque.	Plaque (PI) and gingival indexes (GI) increased significantly in the FA but not the CA group
10	Rouzi et al., 2023	Characteristics of oral microbiota and oral health in the patients treated with clear aligners: a prospective study	China	Longitudinal	The sample was dental plaque. Clinical parameters were recorded at three diferent time points: before the initiation of aligner treatment (T0), 1 month after treatment onset (T1), and 3 months after treatment onset (T3).	3 months	15		no	No control group	no	16S rRNA gene V3–V4	The clinical parameters (plaque index (PI) , probing depth (PD), and bleeding index (BI) and frequency of tooth brushing per day.	Whole Microbiota Analysis	In aligner tray plaque, alpha diversity indices were signifcantly lower at T3 than at T0.
11	Wang et al., 2024	Comparative characterization of supragingival plaque microbiomes in malocclusion adult female patients undergoing orthodontic treatment with removable aligners or fixed appliances: a descriptive cross-sectional study	China	cross-sectional.	Supragingival plaque samples were collectedusing a sterile cotton swab. Plaque was collected from the buccal and lingual sides, as well as the occlusal surface, of the teeth ranging from 17 to 47. The orthodontic group refrained eating for 2 hours and from brushing teeth for 4 hours before plaque sampling. Samples were preserved at -80°C for subsequent analysis	4 hours	48	13 adults as the control group (Group C), and 35 patients with comparable initial orthodontic conditions who received treatment at a university clinic in Beijing, China. The treatment involved either traditional fixed brackets (Group B, n = 17) or Invisalign® aligners (Group AT, n = 18). Bioinformatics methods were used for data analysis.	no	only female patients	no	16S rRNA gene sequencing) using PacBio Sequel sequencing.		Whole Microbiota Analysis	Significant variances in alpha and beta diversity among the groups were noted. Group B microbiome exhibited an increased presence of Gram-negative bacteria. At the phylum level, Actinobacteriota was significantly more prevalent in Group C samples, while Bacteroidota was enriched in Group B samples. Family-level relative abundance analysis showed a notable increase in Saccharibacteria (formerly TM…	Fixed orthodontic appliances were linked to oral microbiome changes, notably an enhanced relative abundance of anaerobes, including periodontal pathogens.
12	Wang et al., 2019	Alterations of the oral microbiome in patients treated with the Invisalign system or with fixed appliances	China			6 months	26	7 invisalign/12 FA (Fixed aligner)/7 no treatment	no	no clinical data as PI	No	16S rRNA hypervariable V3-V4 region	No clinic variables	Whole microbiota and inference metagenome	Both fixed and Invisalign orthodontic treatments resulted in dysbiosis of the oral microbiome. Firmicutes and TM7 at the phyla level and Neisseria at the genus level displayed statistically significant differences between the 2 orthodontic groups. The effect of these changes with microbiome on oral health was inconsistent. The inferred microbial function of the Invisalign group suggested this gro…	both fixed and Invisalign orthodontic treatments resulted in dysbiosis of the oral microbiome. From the microbiome composition and functional aspects, the Invisalign system did not show improved performance compared with fixed appliance treatment. As such, the previously reported advantages of Invisalign on periodontal health were not supported by our current results.
